# Supplementary material for: Evolution of Microstructure and Performance in Polyacrylonitrile Precursor Fibers: A Comparison of Spinning Processes
Source: Polymers (Basel). 2025 Sep 17;17(18):2504. doi: 10.3390/polym17182504 (PMC12473616; doi:10.3390/polym17182504)
Supplement: Supplementary file 1 [file polymers-17-02504-s001.zip]

Archive with 1 entries (1 files):
- polymers-3842776-supplementary.pdf
